# Supplementary material for: Heterospecific alarm-call recognition in two warbler hosts of common cuckoos
Source: Anim Cogn. 2019 Sep 10;22(6):1149–57. doi: 10.1007/s10071-019-01307-9 (PMC6834739; doi:10.1007/s10071-019-01307-9)
Supplement: Supplementary file 1 — Supplementary material 1 (XLS 48 kb) [file 10071_2019_1307_MOESM1_ESM.xls]

## Sheet: ORW dummy experiments
ID	specimen	trial order	number of attacks	maximum number of warblers being attracted
1	cuckoo	1	11	2
1	hawk	2	2	2
2	cuckoo	2	16	2
2	hawk	1	21	3
3	cuckoo	2	1	2
3	hawk	1	0	2
4	cuckoo	1	19	3
4	hawk	2	17	2
5	cuckoo	1	0	2
5	hawk	2	0	2
6	cuckoo	1	1	2
6	hawk	2	0	2
7	cuckoo	1	24	2
7	hawk	2	0	2
8	cuckoo	2	0	2
8	hawk	1	0	2
9	cuckoo	2	41	4
9	hawk	1	6	2
10	cuckoo	1	14	2
10	hawk	2	0	1
11	cuckoo	1	35	3
11	hawk	2	8	2
12	cuckoo	2	8	2
12	hawk	1	9	2
13	cuckoo	1	13	3
13	hawk	2	1	3
14	cuckoo	2	1	3
14	hawk	1	0	2
15	cuckoo	2	0	3
15	hawk	1	2	4
16	cuckoo	2	12	3
16	hawk	1	0	2
17	cuckoo	1	29	2
17	hawk	2	6	2
18	cuckoo	2	0	2
18	hawk	1	0	2

## Sheet: BRW dummy
ID	specimen	trial order	number of attacks	maximum number of warblers being attracted
1	cuckoo	1	0	1
1	hawk	2	0	1
2	cuckoo	2	0	1
2	hawk	1	0	1
3	cuckoo	2	0	1
3	hawk	1	0	1
4	cuckoo	1	0	2
4	hawk	2	1	2
5	cuckoo	1	0	1
5	hawk	2	0	1
6	cuckoo	1	0	2
6	hawk	2	0	1
7	cuckoo	1	4	2
7	hawk	2	0	1
8	cuckoo	2	0	1
8	hawk	1	0	1
9	cuckoo	2	0	2
9	hawk	1	0	2
10	cuckoo	1	0	3
10	hawk	2	0	3
11	cuckoo	1	0	1
11	hawk	2	0	2
12	cuckoo	1	2	2
12	hawk	2	0	1
13	cuckoo	2	0	1
13	hawk	1	0	1
14	cuckoo	1	0	2
14	hawk	2	0	2
15	cuckoo	1	0	1
15	hawk	2	0	1
16	cuckoo	1	0	1
16	hawk	2	5	4
17	cuckoo	2	0	2
17	hawk	1	0	1
18	cuckoo	2	7	2
18	hawk	1	0	2
19	cuckoo	1	0	2
19	hawk	2	0	2

## Sheet: B-B playback experiments
ID	sound	trial order	response latent (s)	response duration (s)
1	cuckoo	2	18	402
1	control	3	61	349
1	hawk	1	16	404
2	cuckoo	1	7	413
2	control	3	120	0
2	hawk	2	5	415
3	cuckoo	2	41	379
3	control	3	120	0
3	hawk	1	19	167
4	cuckoo	3	24	120
4	control	2	120	0
4	hawk	1	21	275
5	cuckoo	2	16	414
5	control	3	120	0
5	hawk	1	8	412
6	cuckoo	3	54	315
6	control	2	120	0
6	hawk	1	52	175
7	cuckoo	2	47	349
7	control	3	120	0
7	hawk	1	16	404
8	cuckoo	1	40	341
8	control	2	89	331
8	hawk	1	28	282
9	cuckoo	2	42	271
9	control	3	120	0
9	hawk	1	15	405
10	cuckoo	1	17	399
10	control	2	54	335
10	hawk	3	13	399
11	cuckoo	1	40	311
11	control	3	120	0
11	hawk	2	11	288
12	cuckoo	1	12	353
12	control	3	13	378
12	hawk	2	9	290
13	cuckoo	1	22	258
13	control	2	88	332
13	hawk	3	8	412
14	cuckoo	3	31	389
14	control	2	100	320
14	hawk	1	7	366
15	cuckoo	1	6	414
15	control	2	6	414
15	hawk	3	5	400
16	cuckoo	1	12	408
16	control	2	31	389
16	hawk	3	12	408
17	cuckoo	2	18	402
17	control	3	120	0
17	hawk	1	14	382
18	cuckoo	2	13	335
18	control	3	79	243
18	hawk	1	7	413
19	cuckoo	2	29	391
19	control	3	65	326
19	hawk	1	27	393

## Sheet: B-O playback
ID	sound	trial order	response latency (s)	response duration (s)
1	hawk	2	46	357
1	control	3	120	0
1	cuckoo	1	106	314
2	hawk	2	25	171
2	control	3	120	0
2	cuckoo	1	84	310
3	hawk	1	17	403
3	control	3	57	363
3	cuckoo	2	53	187
4	hawk	3	42	128
4	control	2	120	0
4	cuckoo	1	45	375
5	hawk	2	5	415
5	control	3	120	0
5	cuckoo	1	31	339
6	hawk	1	3	412
6	control	3	120	0
6	cuckoo	2	5	344
7	hawk	1	17	403
7	control	3	70	340
7	cuckoo	2	23	397
8	hawk	2	51	251
8	control	3	120	0
8	cuckoo	1	88	332
9	hawk	2	14	202
9	control	3	120	0
9	cuckoo	1	14	357
10	hawk	1	26	348
10	control	3	80	110
10	cuckoo	2	29	231
11	hawk	2	14	406
11	control	3	43	118
11	cuckoo	1	42	350
12	hawk	1	29	389
12	control	3	89	1
12	cuckoo	2	32	388
13	hawk	1	10	327
13	control	2	79	165
13	cuckoo	3	74	272
14	hawk	2	57	363
14	control	3	120	0
14	cuckoo	1	103	317
15	hawk	2	15	405
15	control	3	120	0
15	cuckoo	1	19	401
16	hawk	1	20	400
16	control	3	30	174
16	cuckoo	2	25	395
17	hawk	1	17	400
17	control	2	84	336
17	cuckoo	3	44	345
18	hawk	2	31	282
18	control	3	68	103
18	cuckoo	1	45	371
19	hawk	1	8	412
19	control	3	98	220
19	cuckoo	2	9	379
20	hawk	1	12	403
20	control	3	120	0
20	cuckoo	2	43	297

## Sheet: O-B playback
ID	sound	trial order	response latency (s)	response duration (s)
1	cuckoo	1	27	383
1	control	2	55	100
1	hawk	3	21	390
2	cuckoo	1	16	384
2	control	2	74	302
2	hawk	3	10	354
3	cuckoo	1	22	370
3	control	2	69	351
3	hawk	3	17	399
4	cuckoo	2	41	358
4	control	3	87	46
4	hawk	1	18	402
5	cuckoo	1	24	396
5	control	3	112	144
5	hawk	2	9	385
6	cuckoo	2	13	322
6	control	3	116	248
6	hawk	1	12	391
7	cuckoo	1	51	369
7	control	3	119	261
7	hawk	2	41	379
8	cuckoo	3	60	286
8	control	1	63	350
8	hawk	2	18	303
9	cuckoo	1	54	337
9	control	3	110	247
9	hawk	2	28	388
10	cuckoo	3	9	390
10	control	2	73	185
10	hawk	1	8	399
11	cuckoo	1	7	257
11	control	2	110	263
11	hawk	3	5	385
12	cuckoo	1	45	347
12	control	2	119	238
12	hawk	3	30	375
13	cuckoo	3	7	413
13	control	2	9	99
13	hawk	1	5	400
14	cuckoo	3	27	380
14	control	2	86	125
14	hawk	1	26	284
15	cuckoo	1	9	411
15	control	3	12	408
15	hawk	2	8	412
16	cuckoo	1	8	412
16	control	3	9	411
16	hawk	2	6	414
17	cuckoo	2	9	325
17	control	3	43	314
17	hawk	1	6	410
18	cuckoo	1	19	377
18	control	2	23	382
18	hawk	3	13	369
19	cuckoo	1	6	414
19	control	3	43	144
19	hawk	2	6	414

## Sheet: O-O playback
ID	sound	trial order	response latency (s)	response duration (s)
1	cuckoo	2	2	338
1	control	1	45	309
1	hawk	3	3	417
2	cuckoo	1	120	0
2	control	3	120	0
2	hawk	2	15	361
3	cuckoo	1	9	361
3	control	2	29	391
3	hawk	3	9	398
4	cuckoo	1	9	351
4	control	3	120	0
4	hawk	2	10	155
5	cuckoo	2	6	376
5	control	3	36	42
5	hawk	1	5	412
6	cuckoo	1	27	359
6	control	3	71	43
6	hawk	2	27	391
7	cuckoo	2	12	187
7	control	3	15	258
7	hawk	1	30	374
8	cuckoo	2	11	401
8	control	3	81	339
8	hawk	1	3	407
9	cuckoo	1	6	412
9	control	3	82	172
9	hawk	2	29	372
10	cuckoo	1	3	338
10	control	3	14	305
10	hawk	2	3	417
11	cuckoo	2	6	218
11	control	3	8	370
11	hawk	1	3	413
12	cuckoo	1	10	410
12	control	3	120	0
12	hawk	2	21	205
13	cuckoo	1	1	419
13	control	3	120	0
13	hawk	2	29	166
14	cuckoo	1	19	64
14	control	3	120	0
14	hawk	2	15	83
15	cuckoo	1	2	354
15	control	3	120	0
15	hawk	2	3	417
16	cuckoo	3	15	405
16	control	1	120	0
16	hawk	2	28	372
17	cuckoo	1	9	411
17	control	3	57	191
17	hawk	2	120	0
18	cuckoo	1	2	418
18	control	2	56	265
18	hawk	3	10	410
19	cuckoo	1	13	386
19	control	3	120	0
19	hawk	2	26	200
20	cuckoo	1	7	403
20	control	2	120	0
20	hawk	3	4	416
